# Supplementary material for: Progressive liver, kidney, and heart degeneration in children and adults affected by TULP3 mutations
Source: Am J Hum Genet. 2022 Apr 8;109(5):928–43. doi: 10.1016/j.ajhg.2022.03.015 (PMC9118107; doi:10.1016/j.ajhg.2022.03.015)
Supplement: Table S1. Molecular genetic findings in TULP3, allele frequency and in silico predictions [file mmc2.xlsx]

## Sheet: Table S1
	Genomic position (GRCh38)	REF	ALT	Nucleotide change (NM_003324.5)	Amino acid change	dbSNP	gnomAD	In silico predictions	Consequence	Impact
	12:2909557	C	T	c.70C>T	p.(Arg24Ter)	rs201665307	13/242,792/0 (5.4x10-5)	/	Stop gained	High
	12:2930346	G	A	c.492+1G>A	p.?	rs145289428	47/274,378/0 (1.7x10-4)	HSF: Alteration of the WT donor site, most probably affecting splicing; MaxEntScan diff: 8.504	Splice donor variant	High
	12:2931087	C	-	c.544delC	p.(Leu182TrpfsTer4)	rs924744512	1/313,96/0 (3.2x10-5)	/	Frameshift variant	High
	12:2931156	T	G	c.612T>G	p.(Cys204Trp)	rs547315819	17/251,486/0 (6.8x10-5)	REVEL: 0.865, SIFT: Deleterious, PolyPhen: Probably damaging	Missense variant	Moderate
	12:2937630	G	A	c.925-1G>A	p.(Glu309_Asn341del)	rs761012512	1/243,924/0 (4.1x10-6)	HSF: Activation of a cryptic acceptor site. Potential alteration of splicing; MaxEntScan diff: 8.750	Splice acceptor variant	High
	12:2937730	G	A	c.1023+1G>A	p.Glu309_Asn341del	rs202037575	4/248,710/0 (1.6x10-5)	HSF: Significant alteration of ESE/ESS motifs ratio; MaxEntScan diff: 8.182	Splice donor variant	High
	12:2939338	G	A	c.1223G>A	p.(Arg408His)	rs761172007	9/251,372/0 (3.6x10-5)	REVEL: 0.748, SIFT: Deleterious, PolyPhen: Probably damaging	Missense variant	Moderate
	12:(3000155_3018694)_(3040407_3042583)			c.41+1_42-1_696+1_697-1del	p.?	/	0	/	Large deletion	High
