# Supplementary material for: Progressive liver, kidney, and heart degeneration in children and adults affected by TULP3 mutations
Source: Am J Hum Genet. 2022 Apr 8;109(5):928–43. doi: 10.1016/j.ajhg.2022.03.015 (PMC9118107; doi:10.1016/j.ajhg.2022.03.015)
Supplement: Table S2. Centrally reviewed liver histopathology assessment in affected individuals with TULP3 variants [file mmc3.xlsx]

## Sheet: Table S2
	Family/Proband ​Year examined​	Number of portal tracts​	Electron microscopy​ observations​	Portal fibrosis (0-4)​	Pericellular fibrosis (0-3)​	Cholangitis (0-3)​	Cholestasis (0-3)​	Steatosis (0-3)​	Portal inflammation (0-4)​	Lobular inflammation (0-3)​	Ductular reaction (0-3)​	Atypical ductal plate malformation​
	F1 II.1​	​	​	​	​	​	​	​	​	​	​	​
	2001​	16​	-​	probably cirrhosis (4)​	mild (1)​	none (0)​	none (0)​	5% (1)​	minimal (1)​	none (0)​	moderate (2)​	possible​
	F1 II.2​	​	​	​	​	​	​	​	​	​	​	​
	1997​	12​	-​	architectural distortion, probably cirrhosis (3-4)​	mild (1)​	none (0)​	none (0)​	single cells (0)​	minimal (1)​	none (0)​	moderate (2)​	possible
	2001​	16​	-​	bridging with architectural distortion (3)​	mild (1)​	none (0)​	none (0)​	single cells (0)​	minimal (1)​	none (0)​	moderate (2)​	possible
	2013​	8​	-​	architectural distortion, probably cirrhosis (3-4)​	mild (1)​	none (0)​	none (0)​	5% (1)​	minimal (1)​	none (0)​	moderate (2)​	possible
	F2 II.1​	​	​	​	​	​	​	​	​	​	​	​
	1994​	-	-​	biliary cirrhosis (4)​	mild (1)​	minimal (0-1)​	none (0)​	none (0)​	minimal to mild (1-2)​	none (0)​	moderate (2)​	possible​
	F3 II.2​	​	​	​	​	​	​	​	​	​	​	​
	2006​	8, highly fragmented​	regular content of organelles, microvesicular lipid droplets, glycogen, inconspicuous nuclei​	bridging (2)​	mild (1)​	minimal (0-1)​	none (0)​	single cells (0)​	minimal (1)​	none (0)​	moderate (2)​	possible
	F6 II.1​	​	​	​	​	​	​	​	​	​	​	​
	1996​	subcapsular probe, 11	-​	bridging (2)​	mild (1)​	mild (1)​	none (0)​	none (0)​	minimal to mild (1-2)​	mild (1)​	mild (1)​	possible​
	2001​	7	-​	portal (1)​	mild (1)​	none (0)​	none (0)​	none (0)​	none to minimal (0-1)​	none (0)​	none to mild (0-1), focal periductal sclerosis​	possible
	2010​	15	-​	bridging (2)​	mild (1)​	mild (1)​	none (0)​	single cells (0)​	minimal (1)​	none (0)​	moderate (2)​	possible
	2010​	12	-​	bridging with architectural distortion (3)​	mild (1)​	mild (1)​	moderate (2) (hepatocellular and canalicular)​	single cells (0)​	minimal to mild (1-2)​	mild (1)​	moderate (2)​	possible
	2010​	explant liver​	regular content of organelles, glycogen, inconspicuous nuclei​	incomplete and complete cirrhosis (3-4)​	mild (1)​	mild (1)​	moderate (2) (hepatocellular and canalicular)​	single cells (0)​	minimal to mild (1-2)​	mild (1)​	moderate (2)​	possible
	F6 II.2​	​	​	​	​	​	​	​	​	​	​	​
	2020​	13​	regular content of organelles, microvesicular lipid droplets, lipofuscin, glycogen, inconspicuous nuclei​	probably cirrhosis (4)​	mild (1)​	none (0)​	none (0)​	none (0)​	none to minimal (0-1)​	none (0)​	mild to moderate (1-2)​	possible​
	F6 II.3​	​	​	​	​	​	​	​	​	​	​	​
	2020​	13​	regular content of organelles lipofuscin, glycogen, inconspicuous nuclei​	bridging (2)​	mild (1)​	none (0)​	none (0)​	none (0)​	none to minimal (0-1)​	none (0)​	moderate (2)​	possible
	F6 II.4​	​		​	​	​	​	​	​	​	​	​
	2019​	5, highly fragmented​	regular content of organelles, in part augmented mitochondria with electrodense inclusions, microvesicular lipid droplets, glycogen, inconspicuous nuclei​	bridging with architectural distortion (3)​	mild (1)​	none (0)​	none (0)​	single cells (0)​	minimal (1)​	none (0)​	moderate (2)​	possible
	F8 II.1​	​	​	​	​	​	​	​	​	​	​	​
	2008​	13​	-​	bridging with architectural distortion (3)​	mild (1)​	none (0)​	none (0)​	single cells (0)​	minimal (1)​	mild (1)​	moderate (2)​	possible
